# Supplementary material for: Chemotype, maternal genotype, or field neighbors: what influences performance and resource allocation in a perennial plant species the most?
Source: Oecologia. 2025 Jul 14;207(8):134. doi: 10.1007/s00442-025-05767-4 (PMC12256364; doi:10.1007/s00442-025-05767-4)
Supplement: Supplementary file 1 — Supplementary file1 (XLSX 363 KB) Supplement Table S1: Physical parameters and nutrient availability across the experimental common garden site. [file 442_2025_5767_MOESM1_ESM.xlsx]

## Sheet: Tabelle1
Table S1: Physical parameters and nutrient availability across the experimental common garden site. Position 1, 2 and 3 were localized at the beginning of the Block, in the middle and at the end of the block between two plots (see image on the right). Soil samples were taken in June 2021
Block	Position	Watercontent [%]	pH-Value	NO3- [mg/kg dry soil]	NH4+ [mg/kg dry soil]	Organic content [%]
1	1	10.9127	6.881	3.86756	0.865517	3.31978
1	2	11.5914	6.858	3.72613	0.0451618	3.19535
1	3	11.7409	6.861	5.26869	0.0498351	3.69581
2	1	13.3991	6.842	6.17273	0.00214084	4.05405
2	2	12.1343	6.839	4.64245	0	4.02047
2	3	11.0039	6.837	5.01797	0.0351858	4.4523
3	1	12.6293	6.772	5.4849	0.0411808	4.01338
3	2	12.5281	6.837	4.3202	0	3.50168
3	3	12.2005	6.822	4.13437	0	4.18223
4	1	11.3135	6.903	3.64355	0	4.0429
4	2	9.58038	6.937	3.59178	0	4.32432
4	3	11.5773	6.75	4.5805	0	4.24862
5	1	11.5098	6.744	3.90765	0.179352	3.95026
5	2	10.1922	6.842	3.02399	0.0248756	3.33626
5	3	10.6272	6.616	3.71362	0.00273518	3.90909
6	1	10.9259	6.823	3.16501	0	4.0245
6	2	12.2541	6.589	5.08227	0.206391	4.17537
6	3	11.9324	6.742	4.499	0	4.28371
