# Supplementary material for: Chemotype, maternal genotype, or field neighbors: what influences performance and resource allocation in a perennial plant species the most?
Source: Oecologia. 2025 Jul 14;207(8):134. doi: 10.1007/s00442-025-05767-4 (PMC12256364; doi:10.1007/s00442-025-05767-4)
Supplement: Supplementary file 2 — Supplementary file2 (XLSX 13 KB) Supplement Table S2: Results of paired statistical tests for each recorded plant trait tested for chemotypes between heterogenous and homogenous plots. [file 442_2025_5767_MOESM2_ESM.xlsx]

## Sheet: Tabelle1
Table S2: Results of paired statistical tests for each recorded plant trait tested for chemotypes between heterogenous and homogenous plots. Tests were paired for clone IDs of the individual plants to account for genotype and test for true phenotypic plasticity. If the data was normally distributed, t-tests were calculated, if not an U-test was applied.
chemotype	group1	group2	n1	n2	statistic	p	p adjusted	significant	plant trait	test
Aacet	heterogenous	homogenous	30	30	130	0.0345	0.138	no	dry_aboveground_biomass_dec2020	utest
ABThu	heterogenous	homogenous	30	30	236	0.952	1	no	dry_aboveground_biomass_dec2020	utest
BThu	heterogenous	homogenous	30	30	261	0.57	1	no	dry_aboveground_biomass_dec2020	utest
Keto	heterogenous	homogenous	30	30	120	0.0197	0.0985	no	dry_aboveground_biomass_dec2020	utest
Myrox	heterogenous	homogenous	25	25	201.5	0.3	0.9	no	dry_aboveground_biomass_dec2020	utest
Aacet	heterogenous	homogenous	29	29	147.5	0.133	0.532	no	no_leaves_august2020	utest
ABThu	heterogenous	homogenous	29	29	232.5	0.754	1	no	no_leaves_august2020	utest
BThu	heterogenous	homogenous	30	30	175.5	0.245	0.735	no	no_leaves_august2020	utest
Keto	heterogenous	homogenous	30	30	129.5	0.0349	0.1745	no	no_leaves_august2020	utest
Myrox	heterogenous	homogenous	25	25	149	0.726	1	no	no_leaves_august2020	utest
Aacet	heterogenous	homogenous	28	28	229	0.561	1	no	no_leaves_april2021	utest
ABThu	heterogenous	homogenous	29	29	222.5	0.922	1	no	no_leaves_april2021	utest
BThu	heterogenous	homogenous	29	29	250.5	0.482	1	no	no_leaves_april2021	utest
Keto	heterogenous	homogenous	28	28	165.5	0.399	1	no	no_leaves_april2021	utest
Myrox	heterogenous	homogenous	24	24	132	0.617	1	no	no_leaves_april2021	utest
Aacet	heterogenous	homogenous	30	30	145.5	0.0752	0.376	no	no_leaves_june2021	utest
ABThu	heterogenous	homogenous	28	28	257	0.223	0.669	no	no_leaves_june2021	utest
BThu	heterogenous	homogenous	30	30	255.5	0.643	0.738	no	no_leaves_june2021	utest
Keto	heterogenous	homogenous	29	29	175.5	0.369	0.738	no	no_leaves_june2021	utest
Myrox	heterogenous	homogenous	25	25	109.5	0.158	0.632	no	no_leaves_june2021	utest
Aacet	heterogenous	homogenous	24	24	91.5	0.0928	0.464	no	no_shoots_august2020	utest
ABThu	heterogenous	homogenous	23	23	178.5	0.22	0.88	no	no_shoots_august2020	utest
BThu	heterogenous	homogenous	25	25	145.5	0.652	1	no	no_shoots_august2020	utest
Keto	heterogenous	homogenous	25	25	161	0.978	1	no	no_shoots_august2020	utest
Myrox	heterogenous	homogenous	19	19	95	1	1	no	no_shoots_august2020	utest
Aacet	heterogenous	homogenous	27	27	183	0.894	1	no	no_shoots_april2021	utest
ABThu	heterogenous	homogenous	29	29	186.5	0.504	1	no	no_shoots_april2021	utest
BThu	heterogenous	homogenous	26	26	164	0.778	1	no	no_shoots_april2021	utest
Keto	heterogenous	homogenous	24	24	123.5	0.454	1	no	no_shoots_april2021	utest
Myrox	heterogenous	homogenous	20	20	86.5	0.499	1	no	no_shoots_april2021	utest
Myrox	heterogenous	homogenous	21	21	125.5	0.739	1	no	no_shoots_june2021	utest
Aacet	heterogenous	homogenous	25	25	138	0.515	1	no	no_shoots_june2021	utest
ABThu	heterogenous	homogenous	24	24	200	0.154	0.616	no	no_shoots_june2021	utest
BThu	heterogenous	homogenous	25	25	228	0.0768	0.384	no	no_shoots_june2021	utest
Keto	heterogenous	homogenous	23	23	159.5	0.519	1	no	no_shoots_june2021	utest
Aacet	heterogenous	homogenous	30	30	184.5	0.329	1	no	plant_height_august2020	utest
ABThu	heterogenous	homogenous	28	28	167	0.419	1	no	plant_height_august2020	utest
BThu	heterogenous	homogenous	30	30	231.5	0.992	1	no	plant_height_august2020	utest
Keto	heterogenous	homogenous	30	30	168	0.188	0.94	no	plant_height_august2020	utest
Myrox	heterogenous	homogenous	23	23	102	0.28	1	no	plant_height_august2020	utest
Aacet	heterogenous	homogenous	29	29	-0.0936056	0.926	1	no	plant_height_june2021	ttest
ABThu	heterogenous	homogenous	29	29	1.25312	0.221	0.663	no	plant_height_june2021	ttest
BThu	heterogenous	homogenous	30	30	1.65192	0.109	0.436	no	plant_height_june2021	ttest
Keto	heterogenous	homogenous	30	30	-2.39652	0.0232	0.116	no	plant_height_june2021	ttest
Myrox	heterogenous	homogenous	25	25	0.326398	0.747	1	no	plant_height_june2021	ttest
Aacet	heterogenous	homogenous	27	27	207.5	0.664	0.966	no	plant_height_april2021	utest
ABThu	heterogenous	homogenous	26	26	232	0.154	0.462	no	plant_height_april2021	utest
BThu	heterogenous	homogenous	25	25	226.5	0.0863	0.3452	no	plant_height_april2021	utest
Keto	heterogenous	homogenous	25	25	91.5	0.0574	0.287	no	plant_height_april2021	utest
Myrox	heterogenous	homogenous	22	22	148.5	0.483	0.966	no	plant_height_april2021	utest
Aacet	heterogenous	homogenous	29	29	277.5	0.198	0.792	no	flowerheads_max_2020	utest
ABThu	heterogenous	homogenous	25	25	173	0.788	1	no	flowerheads_max_2020	utest
BThu	heterogenous	homogenous	27	27	186	0.952	1	no	flowerheads_max_2020	utest
Keto	heterogenous	homogenous	28	28	284	0.0667	0.3335	no	flowerheads_max_2020	utest
Myrox	heterogenous	homogenous	21	21	125	0.759	1	no	flowerheads_max_2020	utest
Aacet	heterogenous	homogenous	30	30	299.5	0.171	0.855	no	flowerheads_sum_2021	utest
ABThu	heterogenous	homogenous	23	23	144	0.867	1	no	flowerheads_sum_2021	utest
BThu	heterogenous	homogenous	29	29	255	0.424	1	no	flowerheads_sum_2021	utest
Keto	heterogenous	homogenous	28	28	263	0.175	0.855	no	flowerheads_sum_2021	utest
Myrox	heterogenous	homogenous	22	22	135.5	0.782	1	no	flowerheads_sum_2021	utest
Aacet	heterogenous	homogenous	30	30	216	0.746	1	no	dry_total_seed_biomass_g	utest
ABThu	heterogenous	homogenous	29	29	176	0.381	1	no	dry_total_seed_biomass_g	utest
BThu	heterogenous	homogenous	29	29	166	0.275	1	no	dry_total_seed_biomass_g	utest
Keto	heterogenous	homogenous	29	29	116	0.0274	0.137	no	dry_total_seed_biomass_g	utest
Myrox	heterogenous	homogenous	22	22	110	0.61	1	no	dry_total_seed_biomass_g	utest
Aacet	heterogenous	homogenous	30	30	216	0.746	1	no	c_content	utest
ABThu	heterogenous	homogenous	28	28	210	0.884	1	no	c_content	utest
BThu	heterogenous	homogenous	29	29	105	0.0138	0.069	no	c_content	utest
Keto	heterogenous	homogenous	29	29	225	0.882	1	no	c_content	utest
Myrox	heterogenous	homogenous	24	24	144	0.877	1	no	c_content	utest
Aacet	heterogenous	homogenous	30	30	-0.145201	0.886	1	no	n_content	ttest
ABThu	heterogenous	homogenous	28	28	-0.214975	0.831	1	no	n_content	ttest
BThu	heterogenous	homogenous	29	29	0.164896	0.87	1	no	n_content	ttest
Keto	heterogenous	homogenous	29	29	-0.872385	0.39	1	no	n_content	ttest
Myrox	heterogenous	homogenous	24	24	0.990142	0.332	1	no	n_content	ttest
Aacet	heterogenous	homogenous	30	30	237	0.935	1	no	cn_ratio	utest
ABThu	heterogenous	homogenous	28	28	230	0.552	1	no	cn_ratio	utest
BThu	heterogenous	homogenous	29	29	202	0.749	1	no	cn_ratio	utest
Keto	heterogenous	homogenous	29	29	271	0.256	1	no	cn_ratio	utest
Myrox	heterogenous	homogenous	24	24	123	0.456	1	no	cn_ratio	utest
